# Supplementary material for: Transcriptome Analysis Revealed the Molecular Mechanism of Acetic Acid Increasing Monascus Pigment Production in Monascus ruber CICC41233
Source: J Fungi (Basel). 2025 Jan 9;11(1):49. doi: 10.3390/jof11010049 (PMC11767103; doi:10.3390/jof11010049)
Supplement: Supplementary file 1 [file jof-11-00049-s001.zip]

Archive with 7 entries (7 files):
- Figure S1. KEGG pathway enrichment of DEGs..pdf
- Table S1. The results of sequence alignment of sample sequencing data and selected reference genomes.xlsx
- Table S2. Overview of the quality of M. ruber CICC41233 transcriptome data.xlsx
- Table S3. Partial gene of M. ruber CICC41233 that were changed by acetic acid or HCl.xlsx
- Table S4. Information of Monascus pigment biosynthetic gene clusterin M. ruber CICC41233 based on M. pilosus.xlsx
- Table S5. Gene counts of Differentially Expressed Genes (DEGs) in different days.xlsx
- Table S6. KEGG pathway enrichment analysis of DEGs in different days..xlsx
