# Supplementary material for: Transcriptome Analysis Revealed the Molecular Mechanism of Acetic Acid Increasing Monascus Pigment Production in Monascus ruber CICC41233
Source: J Fungi (Basel). 2025 Jan 9;11(1):49. doi: 10.3390/jof11010049 (PMC11767103; doi:10.3390/jof11010049)
Supplement: Supplementary file 1 [file jof-11-00049-s001.zip › Table S1. The results of sequence alignment of sample sequencing data and selected reference genomes.xlsx]

## Sheet: Sheet1
Table S1. The results of sequence alignment of sample sequencing data and selected reference genomes
Sample	Total	Unmapped(%)	Unique Mapped(%)	Multiple Mapped(%)	Total Mapped(%)
CK-2	36114998	969267 (2.68%)	34763887 (96.26%)	381844 (1.06%)	35145731 (97.32%)
TA-2	49750222	1492537 (3.00%)	47744686 (95.97%)	512999 (1.03%)	48257685 (97.00%)
TH-2	46513928	1815745 (3.90%)	44200142 (95.03%)	498041 (1.07%)	44698183 (96.10%)
CK-6	48550474	1158240 (2.39%)	46794311 (96.38%)	597923 (1.23%)	47392234 (97.61%)
TA-6	47363988	1461378 (3.09%)	45518971 (96.10%)	383639 (0.81%)	45902610 (96.91%)
TH-6	39778254	1292075 (3.25%)	38078780 (95.73%)	407399 (1.02%)	38486179 (96.75%)
*CK-2, without addition of acetic acid, 2 days; TA-2, with addition of acetic acid, 2 days; TH-2, with addition of HCl, 2 days; CK-6, without addition of acetic acid, 6 days; TA-6, with addition of acetic acid, 6 days; TH-6, with addition of HCl, 6 days
