# Supplementary material for: Transcriptome Analysis Revealed the Molecular Mechanism of Acetic Acid Increasing Monascus Pigment Production in Monascus ruber CICC41233
Source: J Fungi (Basel). 2025 Jan 9;11(1):49. doi: 10.3390/jof11010049 (PMC11767103; doi:10.3390/jof11010049)
Supplement: Supplementary file 1 [file jof-11-00049-s001.zip › Table S2. Overview of the quality of M. ruber CICC41233 transcriptome data.xlsx]

## Sheet: Sheet1
Table S2. Overview of the quality of M. ruber CICC41233 transcriptome data
Sample	Clean Data (bp)	N (%)	Q20 (%)	Q30 (%)	GC (%)
CK-2	5420195094	73,505 (0.00%)	5,259,863,811 (97.04%)	4,996,664,443 (92.19%)	2,842,571,260 (52.44%)
TA-2	7491414446	144,671 (0.00%)	7,267,215,317 (97.01%)	6,898,725,460 (92.09%)	3,925,289,024 (52.40%)
TH-2	7189405690	130,947 (0.00%)	6,977,104,030 (97.05%)	6,625,167,592 (92.15%)	3,756,993,431 (52.26%)
CK-6	7267577282	138,650 (0.00%)	7,075,294,600 (97.35%)	6,741,960,310 (92.77%)	3,788,610,284 (52.13%)
TA-6	7091682908	130,198 (0.00%)	6,868,876,060 (96.86%)	6,516,572,527 (91.89%)	3,703,338,482 (52.22%)
TH-6	5949039048	79,100 (0.00%)	5,752,685,561 (96.70%)	5,447,526,228 (91.57%)	3,114,355,263 (52.35%)
