# Supplementary material for: Transcriptome Analysis Revealed the Molecular Mechanism of Acetic Acid Increasing Monascus Pigment Production in Monascus ruber CICC41233
Source: J Fungi (Basel). 2025 Jan 9;11(1):49. doi: 10.3390/jof11010049 (PMC11767103; doi:10.3390/jof11010049)
Supplement: Supplementary file 1 [file jof-11-00049-s001.zip › Table S3. Partial gene of M. ruber CICC41233 that were changed by acetic acid or HCl.xlsx]

## Sheet: Sheet1
Table S3. Partial gene of M. ruber CICC41233 that were changed by acetic acid or HCl
Pathway	Id	Description	Transcriptomics
			CK-2 vs. TA-2	CK-2 vs. TH-2	CK-6 vs. TA-6	CK-6 vs. TH-6
TCA cycle	evm.TU.Contig12.206	malate dehydrogenase	D*	-	-	-
	evm.TU.Contig2.145	succinate dehydrogenase	D	-	U	U
	evm.TU.Contig4.756	2-methylcitrate synthase	D	D	U	-
	evm.TU.Contig9.301	succinyl-CoA ligase	D	-	-	-
	evm.TU.Contig6.471	Isocitrate dehydrogenase	U	-	U	-
Carbon metabolism	evm.TU.Contig1.338	glucose-6-phosphate isomerase	U	-	-	-
	evm.TU.Contig10.107	pyruvate carboxylase	U	-	D	D
	evm.TU.Contig2.699	6-phosphogluconate dehydrogenase	U	-	U	-
	evm.TU.Contig2.862	Hexokinase	U	-	U	-
	evm.TU.Contig3.893	fatty-acyl coenzyme A oxidase	U	-	-	-
	evm.TU.Contig9.103	Transketolase	U	-	U	-
Biosynthesis of secondary metab	evm.TU.Contig6.696	Aacetyl-CoA synthetase	-	-	U	-
	evm.TU.Contig6.351	ATP-citrate lyase subunit 1	U	-	-	U
	evm.TU.Contig6.350	ATP-citrate lyase subunit 2	U	-	-	U
Pyruvate metabolism	evm.TU.Contig9.454	Pyruvate decarboxylase	U	-	-	U
	evm.TU.Contig9.530	pyruvate dehydrogenase	-	-	D	-
	MSTRG.8589	lactate dehydrogenase	D	-	D	D
Starch and sucrose metabolism	evm.TU.Contig9.330	Alpha-amylase	D	-	U	U
	evm.TU.Contig3.414	Glucan 1,3-beta-glucosidase	-	-	U	-
* D, Down-regulated; U, Up-regulated; -, No Changed
