# Supplementary material for: Transcriptome Analysis Revealed the Molecular Mechanism of Acetic Acid Increasing Monascus Pigment Production in Monascus ruber CICC41233
Source: J Fungi (Basel). 2025 Jan 9;11(1):49. doi: 10.3390/jof11010049 (PMC11767103; doi:10.3390/jof11010049)
Supplement: Supplementary file 1 [file jof-11-00049-s001.zip › Table S4. Information of Monascus pigment biosynthetic gene clusterin M. ruber CICC41233 based on M. pilosus.xlsx]

## Sheet: Sheet1
Table S4. Information of Monascus pigment biosynthetic gene clusterin M. ruber CICC41233 based on M. pilosus
NO.	M. ruber PKS cluster	M. Pilosus PKS cluster*	Annotation	Identity
1	evm.TU.Contig6.564	AGN71602.1	d-tyrosyl-tRNA(Tyr) deacylase	1
2	evm.TU.Contig6.565	AGN71603.1	peptidyl-prolyl cis-trans isomerase	1
3	evm.TU.Contig6.566	AGN71604.1	conidial yellow pigment biosynthesis polyketide synthase	1
4	evm.TU.Contig1.632	AGN71605.1	putative citrinin biosynthesis transcriptional activator CtnR	0.2982
5	evm.TU.Contig6.567	AGN71606.1	putative oxidoreductase yoxD	1
6	evm.TU.Contig3.926	AGN71607.1	trichothecene 3-O-acetyltransferase	0.2312
7	evm.TU.Contig9.114	AGN71608.1	aflatoxin B1 aldehyde reductase member 3	0.3922
8	evm.TU.Contig6.568	AGN71609.1	amino oxidase/esterase	1
9	evm.TU.Contig6.569	AGN71609.1	amino oxidase/esterase	1
10	evm.TU.Contig8.37	AGN71610.1	putative quinone-oxidoreductase-like protein	0.4647
11	evm.TU.Contig6.571	AGN71611.1	hypothetical protein	0.9342
12	evm.TU.Contig6.572	AGN71612.1	putative transcriptional regulatory protein	0.995
13	evm.TU.Contig9.526	AGN71613.1	fatty acid synthase alpha subunit	0.4748
14	evm.TU.Contig6.573	AGN71614.1	fatty acid synthase beta subunit	0.9901
15	evm.TU.Contig5.231	AGN71615.1	hypothetical protein	0.3333
16	evm.TU.Contig6.574	AGN71616.1	GTP-binding protein rhoA	1
17	evm.TU.Contig1.420	AGN71617.1	hypothetical protein	0.4615
18	evm.TU.Contig6.575	AGN71618.1	myrosinase-binding protein-like protein	1
19	evm.TU.Contig6.576	AGN71619.1	solute carrier family 40 member	0.9944
20	evm.TU.Contig2.99	AGN71620.1	hypothetical protein	0.4545
21	evm.TU.Contig6.578	AGN71621.1	hypothetical protein	0.9975
22	evm.TU.Contig6.579	AGN71622.1	hypothetical protein	0.9978
23	evm.TU.Contig6.580	AGN71623.1	salicylate hydroxylase	1
24	evm.TU.Contig6.581	AGN71624.1	hypothetical protein	1
25	evm.TU.Contig6.582	AGN71625.1	putative HC-toxin efflux carrier TOXA	1
* Monascus pigment biosynthetic gene cluster of M. pilosus (GenBank accession no. KC148521)
