# Supplementary material for: Transcriptome Analysis Revealed the Molecular Mechanism of Acetic Acid Increasing Monascus Pigment Production in Monascus ruber CICC41233
Source: J Fungi (Basel). 2025 Jan 9;11(1):49. doi: 10.3390/jof11010049 (PMC11767103; doi:10.3390/jof11010049)
Supplement: Supplementary file 1 [file jof-11-00049-s001.zip › Table S5. Gene counts of Differentially Expressed Genes (DEGs) in different days.xlsx]

## Sheet: Sheet1
Table S5. Gene counts of Differentially Expressed Genes (DEGs) in different days
DEG Set	DEG Number	Up-regulated	Down-regulated
CK-2 vs. CK-6	1485	935	550
TA-2 vs. TA-6	2551	1362	1189
TH-2 vs. TH-6	2161	1100	1061
