# Supplementary material for: Transcriptome Analysis Revealed the Molecular Mechanism of Acetic Acid Increasing Monascus Pigment Production in Monascus ruber CICC41233
Source: J Fungi (Basel). 2025 Jan 9;11(1):49. doi: 10.3390/jof11010049 (PMC11767103; doi:10.3390/jof11010049)
Supplement: Supplementary file 1 [file jof-11-00049-s001.zip › Table S6. KEGG pathway enrichment analysis of DEGs in different days..xlsx]

## Sheet: Sheet1
Table S6. KEGG pathway enrichment analysis of DEGs in different days.
DEG Set	Pathway ID	KEGG Pathway	Number of Genes	p-value	Q value
CK-2 vs. CK-6	ko01100	Metabolic pathways	206	0	0
	ko00190	Oxidative phosphorylation	26	0	5e-06
	ko01110	Biosynthesis of secondary metabolites	94	0	1.5e-05
	ko00910	Nitrogen metabolism	9	0.000258	0.006631
	ko00260	Glycine, serine and threonine metabolism	19	0.000329	0.006787
	ko00350	Tyrosine metabolism	12	0.001689	0.028995
TA-2 vs. TA-6	ko01100	Metabolic pathways	328	0	0
	ko01110	Biosynthesis of secondary metabolites	168	0	0
	ko01200	Carbon metabolism	53	9e-06	0.000346
	ko00680	Methane metabolism	15	0.0001	0.002319
	ko01230	Biosynthesis of amino acids	54	0.000132	0.002319
	ko00380	Tryptophan metabolism	26	0.000134	0.002319
	ko00360	Phenylalanine metabolism	21	0.000136	0.002319
	ko00260	Glycine, serine and threonine metabolism	29	0.00027	0.004011
	ko00051	Fructose and mannose metabolism	16	0.00053	0.007012
	ko00010	Glycolysis / Gluconeogenesis	27	0.000668	0.007952
	ko00500	Starch and sucrose metabolism	24	0.001097	0.011868
	ko00670	One carbon pool by folate	9	0.001486	0.014732
	ko00130	Ubiquinone and other terpenoid-quinone biosynthesis	11	0.001965	0.017985
	ko00030	Pentose phosphate pathway	13	0.003426	0.027667
	ko00071	Fatty acid degradation	16	0.003487	0.027667
TH-2 vs. TH-6	ko01100	Metabolic pathways	271	0	0
	ko03010	Ribosome	45	0	2e-06
	ko01110	Biosynthesis of secondary metabolites	126	3.5e-05	0.001318
	ko00500	Starch and sucrose metabolism	22	0.00039	0.010933
